# Supplementary material for: Somatic embryogenesis and plant regeneration from transverse thin cell layers of adult peach palm (Bactris gasipaes) lateral offshoots
Source: Front Plant Sci. 2022 Sep 28;13:995307. doi: 10.3389/fpls.2022.995307 (PMC9554471; doi:10.3389/fpls.2022.995307)
Supplement: Supplementary file 1 [file Table_1.XLSX]

## Sheet: Statistics
Table S1. Chi square test results of the effect of explant position and picloram concentration on undifferentiated tissue formation, induction of somatic embryogenesis (SE) and browning .						Table S2. Mean comparison (Tukey´s test, 95% confidence level) results of the effect of explant position and picloram concentration on undifferentiated tissue formation, induction of somatic embryogenesis (SE) and browning .
Days after culture initiation (ACI)	Variable	Treatment/p-values (Chi square test)				Mean comparison (Tukey´s test, 95% confidence level)
		Picloram concentration	Explant position	Concentration:Explant
8	Undifferentiated tissue formation	all data is cero				Browning/Explant position
	SE	all data is cero				Apical	Basal	Medial
	Browning	0.070824	0.006011**	0.277833		"ab"	"a"	"b"
22	Undifferentiated tissue formation	0.4805	0.8064	0.3828		Browning/Explant position
	SE	all data is cero				Apical	Basal	Medial
	Browning	0.07886	0.000005618***	0.01858*		"a"	"b"	"b"
43	Undifferentiated tissue formation	0.2298	0.56547	0.95074		Browning/Picloram concentration						Browning/Explant position
	SE	all data is cero				150	300	450	600	750		Apical	Basal	Medial
	Browning	0.002678**	0.000000469***	0.11954		"b"	"a"	"a"	"ab"	"a"		"a"	"b"	"b"
79	Undifferentiated tissue formation	0,002148**	0.645536	0.735726		Undifferentiated tissue formation/Picloram concentration						Browning/Picloram concentration						Browning/explant position
	SE	0.9781	0.2903	0.6709		150	300	450	600	750		150	300	450	600	750		Apical	Basal	Medial
	Browning	0,01278*	0,00000009042***	0.155208		"a"	"ab"	"b"	"ab"	"b"		"b"	"ab"	"a"	"ab"	"a"		"a"	"b"	"b"
106	Undifferentiated tissue formation	0,009003**	0.159620	0.553603		Undifferentiated tissue formation/Picloram concentration						Browning/explant position
	SE	0.74014	0.06237	0.70590		150	300	450	600	750		Apical	Basal	Medial
	Browning	0.1650	0,00000005863***	0.1204		"a"	"ab"	"ab"	"b"	"ab"		"a"	"b"	"b"
141	Undifferentiated tissue formation	0,0007703***	0.510163	0.422919		Undifferentiated tissue formation/Picloram concentration						SE/explant position				Browning/explant position
	SE	0.55821	0,02831*	0.63085		150	300	450	600	750		Apical	Basal	Medial		Apical	Basal	Medial
	Browning	0.1650	0,00000005863***	0.1204		"a"	"ab"	"b"	"b"	"ab"		"a"	"a"	"a"		"a"	"b"	"b"
197	Undifferentiated tissue formation	0,001251**	0.148455	0.206947		Undifferentiated tissue formation/Picloram concentration						Browning/explant position
	SE	0.8085	0.3044	0.5585		150	300	450	600	750		Apical	Basal	Medial
	Browning	0.1650	0,00000005863***	0.1204		"a"	"ab"	"b"	"b"	"ab"		"a"	"b"	"b"
254	Undifferentiated tissue formation	0,002319**	0.184280	0.243111		Undifferentiated tissue formation/Picloram concentration						Browning/Picloram concentration						Browning/explant position
	SE	0.4876	0.9498	0.4609		150	300	450	600	750		150	300	450	600	750		Apical	Basal	Medial
	Browning	0,004108**	0,0000000000000463***	0.704434		"a"	"ab"	"b"	"b"	"ab"		"b"	"a"	"a"	"a"	"ab"		"a"	"b"	"b"
283	Undifferentiated tissue formation	0,002005***	0.1186212	0.2929410		Undifferentiated tissue formation/Picloram concentration						Browning/explant position
	SE	0.4630	0.8519	0.2849		150	300	450	600	750		Apical	Basal	Medial
	Browning	0.0658	< 2.2e-16***	0.3600		"a"	"ab"	"b"	"b"	"ab"		"a"	"b"	"b"
311	Undifferentiated tissue formation	0,0004454***	0.06048	0.50545		Undifferentiated tissue formation/Picloram concentration						Browning/Picloram concentration						Browning/explant position
	SE	0.6225	0.5892	0.1926		150	300	450	600	750		150	300	450	600	750		Apical	Basal	Medial
	Browning	0,0006157***	< 2e-16***	0.14182		"a"	"ab"	"b"	"b"	"b"		"b"	"a"	"a"	"a"	"ab"		"a"	"c"	"b"
